# Supplementary material for: Coumarins as Fungal Metabolites with Potential Medicinal Properties
Source: Antibiotics (Basel). 2022 Aug 26;11(9):1156. doi: 10.3390/antibiotics11091156 (PMC9495007; doi:10.3390/antibiotics11091156)
Supplement: Supplementary file 1 [file antibiotics-11-01156-s001.zip]

Archive with 1 entries (1 files):
- antibiotics-1874753-supplementary.pdf
